# Supplementary material for: Gross Total Resection Promotes Subsequent Recovery and Further Enhancement of Impaired Natural Killer Cell Activity in Glioblastoma Patients
Source: Brain Sci. 2022 Aug 27;12(9):1144. doi: 10.3390/brainsci12091144 (PMC9496976; doi:10.3390/brainsci12091144)
Supplement: Supplementary file 1 [file brainsci-12-01144-s001.zip]

Archive with 1 entries (1 files):
- Revised_Supplementary Figures S1-S3.pdf
